# Supplementary material for: Informal Employment, Working Conditions, and Self-Perceived Health in 3098 Peruvian Urban Workers
Source: Int J Environ Res Public Health. 2022 May 17;19(10):6105. doi: 10.3390/ijerph19106105 (PMC9140385; doi:10.3390/ijerph19106105)
Supplement: Supplementary file 1 [file ijerph-19-06105-s001.zip]

Archive with 1 entries (1 files):
- ijerph-1634692-supplementary.xlsx
