# Supplementary material for: Informal Employment, Working Conditions, and Self-Perceived Health in 3098 Peruvian Urban Workers
Source: Int J Environ Res Public Health. 2022 May 17;19(10):6105. doi: 10.3390/ijerph19106105 (PMC9140385; doi:10.3390/ijerph19106105)
Supplement: Supplementary file 1 [file ijerph-19-06105-s001.zip › ijerph-1634692-supplementary.xlsx]

## Sheet: Sheet2
Supplementary Table S1: Distribution of the working population by age stratified by sex and employment status, Peru’s Working Conditions Survey 2017.
		Men % (IC95%)		p valor	Women % (IC95%)		p valor
		Informal(N=1073)	Formal(N=548)		Informal(N=1131)	Formal(N=346)
Age
	<=24	27.2	9.9		27.6	10
	25 - 44	38.9	53.7		42.8	61.2
	45 - 64	24.4	29.2		22.4	25
	>=65	9.4	7.1	<0.001	7.2	3.8	<0.001
